# Supplementary material for: The Effect of Statins on Ocular Disorders: A Systematic Review of Randomized Controlled Trials
Source: Pharmaceuticals (Basel). 2023 May 7;16(5):711. doi: 10.3390/ph16050711 (PMC10222124; doi:10.3390/ph16050711)
Supplement: Supplementary file 1 [file pharmaceuticals-16-00711-s001.zip]

Archive with 1 entries (1 files):
- pharmaceuticals-2360719-supplementary.pdf
